# Supplementary material for: Climate and tree seed production predict the abundance of the European Lyme disease vector over a 15-year period
Source: Parasit Vectors. 2020 Aug 10;13:408. doi: 10.1186/s13071-020-04291-z (PMC7418309; doi:10.1186/s13071-020-04291-z)
Supplement: Supplementary file 2 — Additional file 2: Table S1. Raw data used for all statistical analyses. [file 13071_2020_4291_MOESM2_ESM.xlsx]

## Sheet: Data
Additional file 2: Table S1. Raw data used for all analyses.
site.name	year	CND	beech_4	beech_3	beech_2	beech_1	beech.n	beech1	beech2	beech3	beech4	pine.n	CAD	beech.ad	pine.ad	climapT_1	climapT	climapRH_1	climapRH	climapSD_1	climapSD	climapPR_1	climapPR	pitouT_1	pitouT	pitouRH_1	pitouRH	pitouSD_1	pitouSD
low	2004	24869	1	3	3	3	5	1	4	1	1	2	2455.5	3	4	10.1462	9.27	70.6288	73.7923	3.68599	2.79504	2.07974	3.09906	NA	15.3317	NA	54.8742	NA	7.51357
low	2005	14688.5	3	3	3	5	1	4	1	1	5	1	733	3	2	9.27	9.07	73.7923	73.56	2.79504	2.8775	3.09906	2.21787	15.3317	16.7825	54.8742	55.5608	7.51357	8.22772
low	2006	25262	3	3	5	1	4	1	1	5	1	4	1442	3	5	9.07	9.75	73.56	74.7965	2.8775	2.84908	2.21787	3.55622	16.7825	16.4417	55.5608	52.6833	8.22772	7.64561
low	2007	16451	3	5	1	4	1	1	5	1	5	2	9004.5	5	2	9.75	9.84	74.7965	74.269	2.84908	2.74486	3.55622	3.69416	16.4417	15.7875	52.6833	56.2317	7.64561	6.83353
low	2008	23283	5	1	4	1	1	5	1	5	1	1	2327	1	1	9.84	9.31	74.269	75.0759	2.74486	2.61324	3.69416	2.83696	15.7875	15.05	56.2317	69.1583	6.83353	4.47592
low	2009	14361	1	4	1	1	5	1	5	1	2	3	2342.5	4	4	9.31	9.83	75.0759	73.746	2.61324	3.00677	2.83696	2.36716	15.05	15.7517	69.1583	66.3442	4.47592	5.63744
low	2010	11011	4	1	1	5	1	5	1	2	4	1	2284	1	2	9.83	8.74	73.746	73.7561	3.00677	2.82423	2.36716	2.20622	15.7517	13.45	66.3442	63.2983	5.63744	5.58844
low	2011	23765	1	1	5	1	5	1	2	4	1	3	1521.5	1	1	8.74	10.42	73.7561	73.5716	2.82423	3.0305	2.20622	2.15895	13.45	16.0833	63.2983	70.6833	5.58844	5.77977
low	2012	17942	1	5	1	5	1	2	4	1	5	1	3674.5	5	3	10.42	9.66	73.5716	74.5203	3.0305	2.80601	2.15895	3.31418	16.0833	14.8892	70.6833	71.3575	5.77977	4.47688
low	2013	17119	5	1	5	1	2	4	1	5	NA	1	2173	1	1	9.66	9.08	74.5203	76.1685	2.80601	2.64845	3.31418	3.11293	14.8892	12.8083	71.3575	65.6417	4.47688	5.24608
low	2014	17095	1	5	1	2	4	1	5	NA	NA	3	4804.5	5	3	9.08	10.42	76.1685	76.6972	2.64845	2.58654	3.11293	2.64958	12.8083	15.2083	65.6417	64.1	5.24608	5.56116
low	2015	30691	5	1	2	4	1	5	NA	NA	NA	1	1185.5	1	1	10.42	10.5817	76.6972	71.9883	2.58654	3.46249	2.64958	2.23265	15.2083	15.5758	64.1	59.7675	5.56116	6.45619
low	2016	53917.5	1	2	4	1	5	NA	NA	NA	NA	1	3680	2	1	10.5817	9.88191	71.9883	75.8645	3.46249	2.76642	2.23265	3.02914	15.5758	14.4067	59.7675	66.4417	6.45619	4.76034
low	2017	26351	2	4	1	5	NA	NA	NA	NA	NA	NA	14959.5	4	3	9.88191	10.186	75.8645	72.2032	2.76642	3.28839	3.02914	2.16744	14.4067	17.2483	66.4417	55.3333	4.76034	7.76667
low	2018	32593	4	1	5	NA	NA	NA	NA	NA	NA	NA	2663	1	1	10.186	10.8358	72.2032	73.5063	3.28839	3.31998	2.16744	2.59903	17.2483	16.37	55.3333	57.01	7.76667	7.85
medium	2004	13715	1	3	3	3	5	1	4	1	1	2	3720.83	3	4	9.4484	8.53	71.5681	75.0167	3.42547	2.57031	2.19902	3.21987	NA	13.7417	NA	58.4875	NA	6.02098
medium	2005	13479.2	3	3	3	5	1	4	1	1	5	1	6594.58	3	2	8.53	8.34	75.0167	74.6124	2.57031	2.66575	3.21987	2.37621	13.7417	16.355	58.4875	55.8858	6.02098	7.55765
medium	2006	39166.2	3	3	5	1	4	1	1	5	1	4	11176.7	3	5	8.34	9.07	74.6124	75.5013	2.66575	2.65756	2.37621	3.6765	16.355	15.9917	55.8858	50.75	7.55765	7.88522
medium	2007	13553.8	3	5	1	4	1	1	5	1	5	2	13343.3	5	2	9.07	9.12	75.5013	75.0816	2.65756	2.55896	3.6765	3.78551	15.9917	15.1417	50.75	58.725	7.88522	6.65876
medium	2008	11932.9	5	1	4	1	1	5	1	5	1	1	4304.17	1	1	9.12	8.6	75.0816	75.6763	2.55896	2.44148	3.78551	2.97531	15.1417	14.05	58.725	70.2667	6.65876	4.17253
medium	2009	8156.25	1	4	1	1	5	1	5	1	2	3	2539.17	4	4	8.6	9.08	75.6763	74.8053	2.44148	2.77264	2.97531	2.53195	14.05	14.1058	70.2667	67.8408	4.17253	5.00747
medium	2010	11193.8	4	1	1	5	1	5	1	2	4	1	3221.67	1	2	9.08	7.98	74.8053	74.8386	2.77264	2.60925	2.53195	2.3878	14.1058	11.25	67.8408	69.6167	5.00747	3.76789
medium	2011	18001.2	1	1	5	1	5	1	2	4	1	3	2195	1	1	7.98	9.78	74.8386	73.9333	2.60925	2.86537	2.3878	2.31139	11.25	15.3667	69.6167	74.25	3.76789	4.73257
medium	2012	16805.4	1	5	1	5	1	2	4	1	5	1	7488.75	5	3	9.78	8.96	73.9333	75.0483	2.86537	2.64888	2.31139	3.48747	15.3667	13.4492	74.25	72.5525	4.73257	3.99806
medium	2013	31709.2	5	1	5	1	2	4	1	5	NA	1	2605	1	1	8.96	8.37	75.0483	76.9708	2.64888	2.46817	3.48747	3.30696	13.4492	12.1333	72.5525	66.225	3.99806	4.6799
medium	2014	21923.3	1	5	1	2	4	1	5	NA	NA	3	15082.9	5	3	8.37	9.73609	76.9708	77.4132	2.46817	2.41675	3.30696	2.73941	12.1333	14.0083	66.225	65.5417	4.6799	4.83397
medium	2015	21748.8	5	1	2	4	1	5	NA	NA	NA	1	3462.5	1	1	9.73609	9.9038	77.4132	72.5996	2.41675	3.24992	2.73941	2.32763	14.0083	14.55	65.5417	59.0492	4.83397	5.58989
medium	2016	25170.8	1	2	4	1	5	NA	NA	NA	NA	1	5667.08	2	1	9.9038	9.19623	72.5996	76.4887	3.24992	2.58577	2.32763	3.06976	14.55	13.4408	59.0492	67.2433	5.58989	4.23758
medium	2017	17325.8	2	4	1	5	NA	NA	NA	NA	NA	NA	19644.2	4	3	9.19623	9.46449	76.4887	73.1205	2.58577	3.06032	3.06976	2.23867	13.4408	16.2992	67.2433	57.6433	4.23758	6.63708
medium	2018	26598.3	4	1	5	NA	NA	NA	NA	NA	NA	NA	4313.33	1	1	9.46449	10.1296	73.1205	74.4333	3.06032	3.09775	2.23867	2.71583	16.2992	14.96	57.6433	60.88	6.63708	6.29
high	2004	27049.2	1	3	3	3	5	1	4	1	1	2	7132.08	3	4	8.51549	7.55	72.824	76.6536	3.07716	2.26986	2.35848	3.38138	NA	13.1	NA	60.9467	NA	5.37146
high	2005	16570.8	3	3	3	5	1	4	1	1	5	1	3393.33	3	2	7.55	7.36	76.6536	76.0194	2.26986	2.38265	3.38138	2.58791	13.1	15.77	60.9467	57.1	5.37146	6.76737
high	2006	18884.6	3	3	5	1	4	1	1	5	1	4	8986.66	3	5	7.36	8.17	76.0194	76.4436	2.38265	2.4015	2.58791	3.83731	15.77	13.5417	57.1	56.8833	6.76737	5.73615
high	2007	7548.33	3	5	1	4	1	1	5	1	5	2	7742.5	5	2	8.17	8.16	76.4436	76.1681	2.4015	2.31042	3.83731	3.90763	13.5417	13.7417	56.8833	62.65	5.73615	5.45248
high	2008	8921.25	5	1	4	1	1	5	1	5	1	1	3991.25	1	1	8.16	7.64	76.1681	76.4791	2.31042	2.21185	3.90763	3.16028	13.7417	12.6917	62.65	74.425	5.45248	3.0667
high	2009	5205.42	1	4	1	1	5	1	5	1	2	3	2303.83	4	4	7.64	8.08	76.4791	76.2214	2.21185	2.45961	3.16028	2.75228	12.6917	12.9625	74.425	70.7492	3.0667	4.1223
high	2010	4587.5	4	1	1	5	1	5	1	2	4	1	2290.83	1	2	8.08	6.96	76.2214	76.2859	2.45961	2.32183	2.75228	2.63057	12.9625	10.05	70.7492	72.425	4.1223	3.27475
high	2011	15792.5	1	1	5	1	5	1	2	4	1	3	2697.08	1	1	6.96	8.93	76.2859	74.417	2.32183	2.6446	2.63057	2.5152	10.05	15.0833	72.425	72.0333	3.27475	4.49003
high	2012	6427.5	1	5	1	5	1	2	4	1	5	1	3803.33	5	3	8.93	8.04	74.417	75.7542	2.6446	2.4388	2.5152	3.71915	15.0833	12.9658	72.0333	74.3917	4.49003	3.48551
high	2013	15689.2	5	1	5	1	2	4	1	5	NA	1	2343.75	1	1	8.04	7.43	75.7542	78.0435	2.4388	2.22715	3.71915	3.56637	12.9658	10.9583	74.3917	67.8833	3.48551	4.0391
high	2014	7342.92	1	5	1	2	4	1	5	NA	NA	3	3434.58	5	3	7.43	8.82	78.0435	78.3704	2.22715	2.18975	3.56637	2.85952	10.9583	12.875	67.8833	68.0583	4.0391	3.76751
high	2015	10912.5	5	1	2	4	1	5	NA	NA	NA	1	2978.33	1	1	8.82	8.99751	78.3704	73.4169	2.18975	2.96572	2.85952	2.4546	12.875	13.2608	68.0583	62.08	3.76751	4.72833
high	2016	18764.2	1	2	4	1	5	NA	NA	NA	NA	1	1722.92	2	1	8.99751	8.27951	73.4169	77.3232	2.96572	2.34425	2.4546	3.12407	13.2608	12.5267	62.08	69.3217	4.72833	3.65611
high	2017	12450	2	4	1	5	NA	NA	NA	NA	NA	NA	5982.92	4	3	8.27951	8.49991	77.3232	74.3469	2.34425	2.7554	3.12407	2.3339	12.5267	15.035	69.3217	62.2717	3.65611	5.30342
high	2018	20983.3	4	1	5	NA	NA	NA	NA	NA	NA	NA	1918.75	1	1	8.49991	9.18543	74.3469	75.6727	2.7554	2.80064	2.3339	2.87199	15.035	13.86	62.2717	65.46	5.30342	5.08
top	2004	4747.92	1	3	3	3	5	1	4	1	1	2	1685.42	3	4	7.51052	6.49	74.1769	78.4169	2.70194	1.9462	2.53026	3.55537	NA	12.2183	NA	62.5692	NA	4.76021
top	2005	5255	3	3	3	5	1	4	1	1	5	1	2352.92	3	2	6.49	6.3	78.4169	77.5351	1.9462	2.07769	3.55537	2.81595	12.2183	13.8017	62.5692	62.3975	4.76021	5.21099
top	2006	5455.42	3	3	5	1	4	1	1	5	1	4	2453.75	3	5	6.3	7.2	77.5351	77.4586	2.07769	2.12567	2.81595	4.01054	13.8017	10.8417	62.3975	66.575	5.21099	3.53405
top	2007	3937.08	3	5	1	4	1	1	5	1	5	2	2927.08	5	2	7.2	7.13	77.4586	77.3384	2.12567	2.04268	4.01054	4.03918	10.8417	11.675	66.575	66.1167	3.53405	4.1333
top	2008	2564.17	5	1	4	1	1	5	1	5	1	1	970	1	1	7.13	6.62	77.3384	77.3439	2.04268	1.96449	4.03918	3.35954	11.675	10.9333	66.1167	78.4667	4.1333	2.25361
top	2009	2945	1	4	1	1	5	1	5	1	2	3	1120	4	4	6.62	6.99	77.3439	77.747	1.96449	2.12241	3.35954	2.98961	10.9333	11.0525	78.4667	75.68	2.25361	2.99198
top	2010	3107.08	4	1	1	5	1	5	1	2	4	1	3214.17	1	2	6.99	5.87	77.747	77.845	2.12241	2.01221	2.98961	2.89208	11.0525	8.21667	75.68	77.5442	2.99198	2.49742
top	2011	4410	1	1	5	1	5	1	2	4	1	3	1008.33	1	1	5.87	8.01	77.845	74.938	2.01221	2.40677	2.89208	2.73475	8.21667	12.75	77.5442	78.8167	2.49742	2.98224
top	2012	2019.17	1	5	1	5	1	2	4	1	5	1	2783.33	5	3	8.01	7.04	74.938	76.5147	2.40677	2.21249	2.73475	3.96873	12.75	11.0158	78.8167	74.8283	2.98224	2.83598
top	2013	2537.92	5	1	5	1	2	4	1	5	NA	1	1479.58	1	1	7.04	6.42	76.5147	79.1989	2.21249	1.96751	3.96873	3.84582	11.0158	8.86667	74.8283	72.1333	2.83598	2.89409
top	2014	1516.67	1	5	1	2	4	1	5	NA	NA	3	2379.58	5	3	6.42	7.84077	79.1989	79.4014	1.96751	1.94522	3.84582	2.98889	8.86667	10.9	72.1333	72.5333	2.89409	2.92175
top	2015	1010	5	1	2	4	1	5	NA	NA	NA	1	433.333	1	1	7.84077	8.02122	79.4014	74.2973	1.94522	2.65957	2.98889	2.59139	10.9	11.5867	72.5333	64.8417	2.92175	3.90974
top	2016	1259.58	1	2	4	1	5	NA	NA	NA	NA	1	336.667	2	1	8.02122	7.29199	74.2973	78.2221	2.65957	2.08407	2.59139	3.18257	11.5867	10.8775	64.8417	72.57	3.90974	2.99615
top	2017	1241.67	2	4	1	5	NA	NA	NA	NA	NA	NA	934.167	4	3	7.29199	7.46082	78.2221	75.6681	2.08407	2.42693	3.18257	2.43649	10.8775	13.3025	72.57	64.52	2.99615	4.36709
top	2018	1662.08	4	1	5	NA	NA	NA	NA	NA	NA	NA	403.33	1	1	7.46082	8.16834	75.6681	77.0078	2.42693	2.48058	2.43649	3.04021	13.3025	12.6	64.52	66.12	4.36709	4.23

## Sheet: Index
Variable name	Description
site.name	Name of the site
year	Year
CND	Cumulative nymph density in year y
beech_4	Beech mast score 4 year prior the CND
beech_3	Beech mast score 3 year prior the CND
beech_2	Beech mast score 2 year prior the CND
beech_1	Beech mast score 1 year prior the CND
beech.n	Beech mast score in the same year the CND
beech1	Beech mast score 4 year after the CND
beech2	Beech mast score 3 year after the CND
beech3	Beech mast score 2 year after the CND
beech4	Beech mast score 1 year after the CND
pine.n	Pine mast score in the same year the CND
CAD	Cumulative adult density in year y
beech.ad	Beech mast score in the same year the CAD
pine.ad	Pine mast score in the same year the CAD
climapT_1	Mean annual temperature 1 year prior the CND obtained from Climap-net
climapT	Mean annual temperature in the same year as the CND obtained from Climap-net
climapRH_1	Mean annual relative humidity 1 year prior the CND obtained from Climap-net
climapRH	Mean annual relative humidity in the same year as the CND obtained from Climap-net
climapSD_1	Mean annual saturation deficit 1 year prior the CND obtained from Climap-net
climapSD	Mean annual saturation deficit in the same year as the CND obtained from Climap-net
climapPR_1	Mean annual precipitation 1 year prior the CND obtained from Climap-net
climapPR	Mean annual precipitation in the same year as the CND obtained from Climap-net
pitouT_1	Mean annual temperature 1 year prior the CND obtained from the field
pitouT	Mean annual temperature in the same year as the CND obtained from the field
pitouRH_1	Mean annual relative humidity 1 year prior the CND obtained from the field
pitouRH	Mean annual relative humidity 1 year prior the CND obtained from the field
pitouSD_1	Mean annual saturation deficit 1 year prior the CND obtained from the field
pitouSD	Mean annual saturation deficit in the same year as the CND obtained from the field
